# Supplementary material for: Elucidating the molecular mechanisms of essential oils' insecticidal action using a novel cheminformatics protocol
Source: Sci Rep. 2023 Mar 21;13:4598. doi: 10.1038/s41598-023-29981-3 (PMC10028760; doi:10.1038/s41598-023-29981-3)
Supplement: Supplementary file 1 — Supplementary Information 1. [file 41598_2023_29981_MOESM1_ESM.zip]

Archive with 32 entries (32 files):
- FigureS1.png
- FigureS2.png
- FigureS3.png
- FigureS4.png
- FigureS5.png
- FigureS6.png
- FigureS7.png
- FigureS8.png
- FigureS9.png
- FigureS10.png
- FigureS11.png
- FigureS12.png
- FigureS13.png
- FigureS14.png
- FigureS15_A.png
- FigureS15_B.png
- FigureS16_A.png
- FigureS16_B.png
- FigureS17_A.png
- FigureS17_B.png
- FigureS18_A.png
- FigureS18_B.png
- FigureS19_A.png
- FigureS19_B.png
- FigureS20_A.png
- FigureS20_B.png
- FigureS21_A.png
- FigureS21_B.png
- FigureS22_A.png
- FigureS22_B.png
- FigureS23.png
- FigureS24.png
