# Supplementary material for: Elucidating the molecular mechanisms of essential oils' insecticidal action using a novel cheminformatics protocol
Source: Sci Rep. 2023 Mar 21;13:4598. doi: 10.1038/s41598-023-29981-3 (PMC10028760; doi:10.1038/s41598-023-29981-3)
Supplement: Supplementary file 2 — Supplementary Information 2. [file 41598_2023_29981_MOESM2_ESM.xlsx]

## Sheet: alloleos
ID in Database	SMILE notation
ZINC2034639	CCC[C@H](C)CC
ZINC1531148	CCC/C=C/C=O
ZINC33943706	C=CCOC(=O)C(=O)OCCCCC
ZINC2242633	CC1=C[C@H]2[C@H](CC1)C2(C)C
ZINC14590585	CC[C@@H](C)C(=O)OCCC(C)C
ZINC967579	CC1=CC[C@@H]2C[C@H]1C2(C)C
ZINC100191743	C=C1C[C@H]2CC[C@H]1C2(C)C
ZINC967582	C=C1CC[C@@H]2C[C@H]1C2(C)C
ZINC141880133	CC(C)[C@@]1(O)C=C[C@@H](C)CC1
ZINC967595	CC1=CC[C@@H](C(C)(C)O)CC1
ZINC967566	CC12CCC(CC1)C(C)(C)O2
ZINC14588411	C=C1CC[C@@H](C(=C)C)C[C@@H]1O
ZINC5227717	C/C=C/C(C)=O
ZINC34117700	C=CCc1ccc(OCC(=O)OC)c(OC)c1
ZINC1063075	CC1=CC[C@H](CC=O)C1(C)C
ZINC59585923	CC1=CC2C(CC1)C(=C)CCC2C(C)C
ZINC1529210	CC(C)=CCC/C(C)=C/CO
ZINC1849759	CC(C)=CCC[C@](C)(O)[C@@H]1CC=C(C)CC1
ZINC59587341	C=C(C)[C@@H]1CC[C@@]2(C)CCC=C(C)[C@@H]2C1
ZINC8234293	C=C(C)[C@@H]1CC[C@@]2(C)CCCC(=C)[C@@H]2C1
ZINC59778407	CC1=C2C=C(C(C)C)CC[C@]2(C)CCC1
ZINC70450851	C=C1CCC[C@]2(C)CCC(=C(C)C)C[C@H]12
ZINC2123310	C=C1CC[C@H]2[C@H]([C@@H]3[C@@H](C)CC[C@@H]13)C2(C)C
ZINC49538669	C=C(C)[C@@H]1CCC2=CCC[C@@H](C)[C@@]2(C)C1
ZINC70451257	CC1=C[C@@H]2[C@@H](CC1)[C@H](C)C=CCC2(C)C
ZINC104883029	CC1=C[C@@H]2[C@H](C(C)C)CC[C@@H](C)[C@]2(O)CC1
ZINC13373002	C=C1CC[C@H]2[C@@H]([C@@H]3[C@H]1CC[C@@]3(C)O)C2(C)C
ZINC104876494	C=C(C)[C@@H]1CCC(C)=C2CC[C@H](C)[C@H]2C1
ZINC2510193	CC1(C)CCC[C@H](CC=O)C1
ZINC143826668	CC1=C(C)C[C@H]2[C@@H](CC[C@H]2C)C1
ZINC139054025	CC(=O)[C@@H]1CC[C@]2(C)[C@H](O)CC[C@@H](C)[C@H]2C1
ZINC5735752	CC(C)=C1CC[C@@H](C)CC1=O
ZINC8418983	CC1=CC[C@@H](C(C)C)C=C1
ZINC967513	C=C(C)[C@H]1CC=C(C)CC1
ZINC1531550	C=C[C@@](C)(O)CC/C=C(\C)CCC=C(C)C
ZINC8234282	C=C1CC/C=C(\C)CC[C@@H]2[C@@H]1CC2(C)C
ZINC30730221	C=C1/C=C/[C@H](C(C)C)CC/C(C)=C/CC1
ZINC100086523	C/C1=C\[C@H]2[C@@H](CC/C(C)=C/CC1)C2(C)C
ZINC2019619	CC1=CC[C@@H]2[C@@H](C1)C2(C)C
ZINC968230	C=C1[C@@H]2CC[C@@H](C2)C1(C)C
ZINC85644544	C=C1[C@H]2C[C@H](C[C@H]2O)C1(C)C
ZINC86034080	C=C(C)[C@H]1CCC=C(C)C1
ZINC968225	CC1=CCC(=C(C)C)CC1
ZINC59778864	C=C1CC[C@@]23C[C@@H]1C(C)(C)[C@@H]2CC[C@H]3C
ZINC62237753	C=C[C@@]1(C)CC[C@@H](C(=C)C)C[C@H]1C(=C)C
ZINC968468	C=C1CCCC(C)(C)[C@@]12CC=C(C)CC2
ZINC70454368	C=C(C)[C@@H]1CC[C@H](C)C2=C(C1)[C@@H](C)CC2
ZINC100780735	C[C@@H]1CCC2=C1C[C@@H]1CC[C@@]2(C)C1(C)C
ZINC59778570	CC1=C[C@@H]2[C@H](CC1)C(C)=CCCC2(C)C
ZINC64624831	C=C1CCCC(C)(C)[C@@H]2C=C(C)CC[C@@H]12
ZINC1648304	CCCCCC(=O)OCC
ZINC15121415	CC(=O)CC/C=C(/C)CCC=C(C)C
ZINC409176	COC(=O)c1ccccc1OC
ZINC490	COC(=O)c1ccccc1O
ZINC175245225	CCCCCC(=O)O[C@@H](C)[C@@H]1CCOC1
ZINC2169363	CC(C)=C1CC[C@H](C)C2=C(C1)[C@H](C)CC2
ZINC1530331	C=CC(=C)CCC=C(C)C
ZINC57988166	CC1=CC[C@@H]2[C@@H]3[C@H]1[C@@]2(C)CC[C@@H]3C(C)C
ZINC59200506	CC1=C2[C@H]3[C@@H](CC[C@@H](C)[C@H]2CC1)C3(C)C
ZINC38139375	C/C/1=C\CC(/C=C/C/C(=C/CC1)/C)(C)C
ZINC13380906	C=C[C@@]1(C)C[C@H]2C=C(C)CC[C@H]2C(C)(C)O1
ZINC57989172	CC1=C2CC[C@@H](C)[C@H]2[C@H]2[C@@H](CC1)C2(C)C
ZINC8220462	CC1=C[C@H]2[C@@H](CCC(=C2CC1)C)C(C)C
ZINC4081998	C[C@@H]1CC[C@@H]2[C@@H]1[C@@H]1[C@H](CC[C@@]2(C)O)C1(C)C
ZINC5767672	CC1=C[C@H]2[C@H](C(C)C)CC[C@](C)(O)[C@@H]2CC1
ZINC141973482	OC1[C@H]2[C@H]3C=C[C@H]3[C@H]1[C@@H]1CC[C@@H]2C1
ZINC85599405	CC1=CCC[C@@]2(C)CCC(=C(C)C)C[C@H]12
ZINC1851022	CC1=C(C(CC=C1)(C)C)C=O
ZINC967583	C=C1C(=O)C[C@H]2C[C@@H]1C2(C)C
ZINC3861087	C/C(=C\CO)CCC[C@H](C)CCC[C@H](C)CCCC(C)C
ZINC1686990	CCCCCCCCC=O
ZINC100782219	C=C1CC[C@@H]2C(=C)CC[C@H](C(C)C)[C@@H]2C1
ZINC388674	C=CCc1ccc(OC)c(OC)c1
ZINC13429400	CC1=CC[C@](O)(C2CC2)CC1
ZINC968099	CC1(C)[C@@H]2CC[C@@]1(C)[C@H](O)C2
ZINC59587780	C[C@@H]1CC[C@@H]2[C@H]1[C@H]1[C@@H](C[C@@H]3O[C@@]32C)C1(C)C
ZINC15120743	C=C[C@](C)(O)C/C=C\C(=C)C
ZINC1531610	CC(=CCC/C(=C/COC(=O)C)/C)C
ZINC967594	CC1=CC=C(C(C)C)CC1
ZINC1411	C=CCc1ccc(O)c(OC)c1
ZINC70451264	C=C(C)[C@@H]1CC[C@]2(C)C[C@H](O)CC(C)=C2C1
ZINC85880213	CC1=CC2=C(C(C)C)CC[C@@H](C)[C@@H]2CC1
ZINC64634151	CC1=CC[C@@H]2C(=C1)[C@@H](C(C)C)CC[C@H]2C
ZINC32142970	C=C1C[C@@H](C#N)CC1(C)C
ZINC100199761	CC(C)[C@@H]1CC[C@@]2(C)[C@H]3C[C@@H]4[C@H]([C@H]13)[C@]42C
ZINC90734947	C=C[C@]1(C)CCCC(=C)C[C@@H]1C=C(C)C
ZINC201364957	C12=C3[C@@H]4C1=C1[C@@H]2[C@H]3[C@H]14
ZINC1531601	C[C@@H](CCC=C(C)C)CCO
ZINC1529208	CC(=CCC/C(=C/C=O)/C)C
ZINC100028042	CC(=O)O[C@H]1C[C@H]2CC[C@@]1(C)C2(C)C
ZINC100155602	CCC(=O)O[C@@H]1C[C@H]2CC[C@@]1(C)C2(C)C
ZINC142456176	C=C(C)[C@@H]1CCC(=C)[C@@H]2CC[C@@H](C)[C@H]2C1
ZINC1531621	C=C1C=C[C@@H](C(C)C)CC1
ZINC1531619	CC(=CC/C=C(/C)\C=C)C
ZINC1529819	C=C[C@@](C)(O)CCC=C(C)C
ZINC56874358	C=C1CC[C@@H]2[C@H](C)CC[C@@H]3[C@H]([C@H]12)C3(C)C
ZINC59206468	C=C1CC[C@H]2[C@H]3[C@@H]1[C@]2(C)CC[C@@H]3C(C)C
ZINC1846611	C=C(CCC=C(C)C)[C@@H]1CC=C(C)CC1
ZINC83260318	CC1=C[C@@H]2[C@H](CC1)C(C)=CC[C@@H]2C(C)C
ZINC58257	CCOC(=O)CCc1ccccc1
ZINC8234296	CC(C)=CCC[C@H](C)[C@@H]1C=CC(C)=CC1
ZINC85664165	C=C[C@@]1(C)CCC(=C(C)C)C=C1C(C)C
ZINC100232131	CC1=CC[C@]23[C@@H](C)CC[C@H](C(C)C)[C@H]2[C@@H]13
ZINC70454426	C/C=C(C)\C=C/C=C(C)C
ZINC32166631	C[C@H]1CC[C@@H]2[C@@H]1[C@@H]1[C@@H](CC[C@@]23CO3)C1(C)C
ZINC896628	CC(=O)c1ccccc1
ZINC2600024	CCCCCCCCC#CCCCCCCCC
ZINC137919391	CC(C)=C1CC=C2CC[C@@H](O)[C@](C)(CC1)C2
ZINC111473060	CC1=C[C@H]2CC[C@@]1(C)C2(C)C
ZINC195760538	CCCC/C=C/C#CC(C)(C)C
ZINC165056935	C=C(C)CCC/C(C)=C\C(C)=O
ZINC348140	COc1ccc(C(C)(C)C)cc1OC
ZINC32176608	C#C[C@H](C)OC(=O)c1ccc(CC)cc1
ZINC33841709	CC(=O)OCC[C@@](C)(O)CC/C=C(\C)CCC=C(C)C
ZINC2010172	CC/C=C/CCOC=O
ZINC96334604	C/C=C/[C@@H](C)[C@@H](C)/C=C/C
ZINC85867164	C=C1C=C2[C@H](CC1)[C@@H](C)CCCC2(C)C
ZINC5158152	C=CC(=C)CCC(=O)C(=C)C
ZINC85644689	C=C1C(C)=CCCC1(C)C
ZINC230878335	Cc1cccc2c1C=CCC2(C)C
ZINC32217531	CC(C)=CC[C@H]1CC=C(C)[C@@H](C=O)C1(C)C
ZINC143807786	C=C[C@]1(C)CCCC(C)=C[C@H]1C=C(C)C
ZINC1850881	COC(=O)C[C@@H](C)CCC=C(C)C
ZINC1531600	CC(C)=CCC[C@@H](C)CC=O
ZINC4102279	C=C1[C@H](O)C[C@H]2C[C@@H]1C2(C)C
ZINC136696735	CC1=CC[C@]23CCCC(C)(C)[C@H]2CC[C@]13C
ZINC968030	CC1(C)[C@@H]2CC=C(C=O)[C@H]1C2
ZINC59200507	C[C@@H]1CC[C@H](C=C2[C@@H]1CC[C@H]2C)C(=C)C
ZINC59778978	CC(C)[C@@H]1CC[C@@]2([C@H]1[C@@H]3[C@H]2CCC3=C)C
ZINC2035755	CC1=CC[C@@]2(C(C)C)C[C@@H]12
ZINC59587245	CC1CC2C(C=C1)C2(C)C
ZINC1699438	Cc1cccc(C(C)C)c1
ZINC1699439	Cc1ccccc1C(C)C
ZINC968246	Cc1ccc(C(C)C)cc1
ZINC968250	Cc1ccc(C(C)C)cc1
ZINC967593	CC1=CC=C(C(C)C)CC1
ZINC967520	CC1(C)[C@@H]2CC[C@@]1(C)C(=O)C2
ZINC967800	CC1=CC[C@@H](C(C)(C)O)CC1
ZINC14588455	C=C(C)[C@H]1CC=C(C)C(=O)C1
ZINC4098372	CC(=C)[C@@H]1C[C@@H]2[C@@](O2)(C(=O)C1)C
ZINC12153091	CC1=CC[C@@H](CC1=O)C(C)C
ZINC2508248	C[C@H](CCCC(=C)C)CC=O
ZINC968287	CC(=C)[C@@H]1CCC2(C(C1)O2)C
ZINC967511	CC(C)[C@H]1CC[C@H](C)C[C@@H]1O
ZINC2559334	CC1([C@H]2CC[C@H]([C@@H]1C2)CO)C
ZINC968028	CC1([C@H]2CC=C([C@@H]1C2)CO)C
ZINC967597	Cc1ccc(C(C)C)c(O)c1
ZINC4262096	CC1=CC[C@](CC1)(C(C)C)O
ZINC967599	CC1=CC(=O)[C@@]2([C@H]1C2)C(C)C
ZINC967601	CC1=CC(=O)[C@H]2C[C@@H]1C2(C)C
ZINC4410593	CC1=C[C@@H]([C@H]2C[C@@H]1C2(C)C)O
ZINC967816	C=C(C)[C@@H]1CC[C@@H](C)C(=O)C1
ZINC100075761	C[C@H]1CC[C@@H](C(=O)C1)C(=C)C
ZINC59586886	CC(=CCC/C(=C/CCC(=C)C=C)/C)C
ZINC30731544	CC1=CC/C(=C(/C)\CCC=C(C)C)/CC1
ZINC238399989	C[C@@H]1CCC=C2CC[C@H]3[C@@H](C3(C)C)[C@@]21C
ZINC968471	CC(C)=CCC[C@@H](C)c1ccc(C)cc1
ZINC2018831	CC1=CC[C@](CC1)([C@@H](C)CCC=C(C)C)O
ZINC2083320	C[C@@]12CC[C@@H]3[C@H](CC3(C)C)C(=C)CC[C@H]1O2
ZINC4098262	C[C@]12CCCC(=C)[C@@H]1C[C@@H](CC2)C(C)(C)O
ZINC1996067	C[C@H]1CC[C@H](CC2=C1CC[C@@H]2C)C(C)(C)O
ZINC6071066	CC1=CC=C(C=C1)[C@@H](C)CC(=O)C=C(C)C
ZINC12358735	C/C=C/C1=CC=C(C=C1)OC
ZINC12358780	COC(=O)/C=C/C1=CC=CC=C1
ZINC967635	C=CCc1ccc(OC)cc1
ZINC1676040	C[C@@]12CCCC([C@H]1CCC(=C)[C@H]2CC[C@](C)(C=C)O)(C)C
ZINC5158074	CC#CC#C/C=C/1\C=CC2(O1)CCCO2
ZINC1529247	CCCCCCCCCCO
ZINC2512204	CCCCc1ccc2c(c1)OCO2
ZINC1653216	CCCCCCCC(C)=O
3059	CC(C)[C@H]1CC[C@H](C)C[C@@H]1O
3066	CC(C)[C@@H]1CCC(=C)[C@H](O)[C@H]1O
3067	CC(C)[C@@]1(O)CCC(C)=CC1
3069	C[C@@H]1CC[C@H](CC1=O)C(C)=C
3070	CC(C)[C@H]1CC[C@@]2(C)O[C@H]2C1=O
3087	C[C@H]1CC[C@@H]([C@H](O)C1)C(C)(C)O
3089	CC1=CC[C@H](CC1)C(C)(C)O
3186	CC1(C)[C@H]2CC[C@](C)(C2)C1=O
3189	CC(C)=CCC[C@](C)(OC(C)=O)C=C
3190	CC(C)[C@H]1CCC(C)=CC1=O
3191	CC(C)=C1CCC(C)=CC1=O
3193	C[C@H](CCC=C(C)C)CC=O
3195	CC(C)=CCC\C(C)=C\CO
3197	CC(C)=CCC\C(C)=C\C=O
3205	C[C@@H](CCO)CCC=C(C)C
3206	C[C@@H](CCOC(C)=O)CCC=C(C)C
3208	CC(C)=CCC\C(C)=C\COC(C)=O
3212	CC1=C(C=O)C(C)(C)CCC1
3215	CC(=O)OCC1=CC[C@H]2C[C@@H]1C2(C)C
3217	CC1(C)[C@@H]2C[C@H]1[C@@H](CO)CC2
3220	CCO[C@@H]1OC[C@@H]2CC(=O)CC(C)(C)[C@H]12
3227	CC1=C2CCC(C)=C[C@@H]2OC1
3233	CC(C)(O)[C@H]1CC[C@@](C)(O1)C=C
3324	C\C(Cl)=C/C[C@H](O)C(\C)=C\Cl
3372	COC1=CC(\C(CO)=C\Cl)=C(O)C=C1C
3408	CC(C)=CC[C@@H](CO)C(C)=C
3409	CC(C)=CC[C@@H](COC(C)=O)C(C)=C
3410	CC(=O)O[C@H]1C[C@H]2CC[C@]1(C)C2(C)C
3415	CC1(C)[C@H]2CC[C@]1(C)[C@](C)(O)C2
3416	CC(C)=C[C@H](OC(C)=O)C(C)(C)C=C
3417	CC(=O)OC(C)(C)[C@H](C=C)C(=O)C(C)=C
3444	CC(=C)[C@@H]1CCC(CO)=CC1=O
3493	CC(=O)C1=C(O)C=C(C)C=C1
3494	CC(=C)[C@@H](C=C)\C=C(/C)CO
3495	CC(=O)OC\C(C)=C\[C@@H](C=C)C(C)=C
3496	CC(C)=C[C@H](O)C(C)(C)C=C
3555	CC(C)[C@@]12C[C@@H]1C(C)=CC2=O
3561	CC(C)[C@]12C[C@H]1[C@@H](C)[C@H](O)C2
3629	CC(C)[C@H]1CC[C@@H](C)CC(=O)O1
3630	CC(C)=C[C@H](C=C)C(C)(C)O
3731	CC1(C)[C@H]2C[C@@H]1C(=C)[C@H](O)C2
3761	CC1(C)[C@@H]2C[C@H]1[C@H](CC2)C=O
3779	CC(=O)O[C@H]1C=C(C)[C@@H]2C[C@H]1C2(C)C
3844	C[C@H]1CC[C@@H](C[C@@H]1OC(C)=O)C(C)=C
4034	CC(=C)[C@H]1CC[C@@](C)(O1)C=C
4229	C[C@H](O)[C@@H]1O[C@H]1[C@@H]1C(C)=CCCC1(C)C
4394	C[C@@H]1[C@H](C=C)[C@@H](OC1=O)C(C)=C
4400	CC(C)=CCC[C@](O)(CO)C=C
4420	CC(C)=CC[C@]1(O)OCC=C1C
4468	C\C=C\C(=O)C1=C(C)[C@H](O)CCC1(C)C
4470	CC(C)(C=C)C(=O)[C@H]1OC1(C)C
4471	CC(=C)[C@@H](O)[C@@H](O)C(C)(C)C=C
4472	CC(C)=C[C@@H](C=C)C(=C)COC(C)=O
4483	CC(=C)[C@@H]1CC=C(C)[C@H](O)C1
4485	CC(=O)OC(C)(C)[C@H](C=C)[C@H](O)C(C)=C
4498	CC(=O)O[C@H]1C[C@@H]2C[C@H](C1=C)C2(C)C
4558	CC1=CC(O)=C(C=C1)C(=C)CO
4561	CC(C)=C\C=C\C1=CC(=O)OC1
4589	CC(=O)O[C@@](C)(CC\C=C(/C)C=O)C=C
4590	CC(C)CC(=O)C[C@H](C)C=C
4591	CC(C)CC(=O)\C=C(/C)C=C
4611	CC(=O)OC(C)(C)[C@@H]1CC[C@@](C)(O1)C=C
4612	C[C@@H](CO)[C@H]1CC[C@@](C)(O1)C=C
4641	CC(=C)[C@H]1CCC(=C)[C@@H](O)C1
4642	CC(=O)O[C@H]1C[C@@H](CC=C1C)C(C)=C
4654	CC(C)[C@H]1C[C@H](O)C(C)=C[C@@H]1O
4660	CC(C)C(=O)OC1=CC(C)=CC=C1[C@]1(C)CO1
4676	CC(C)C1=CC(O)=C(C=O)C=C1
4730	CC(C)=CC(=O)\C=C(/C)C=C
4757	CC1=CC=C2C(=C)[C@H](O)OC2=C1
5000	C\C(CO)=C/CCC(=C)C=C
5043	C[C@]12C[C@@H](O)CC(C)(C)C1=CC(=O)O2
5050	CC1(C)O[C@@](C)(CCC1=O)C=C
5150	CC(C)[C@H]1CC[C@](O)(CO)C=C1
15528	O=C1CC2CCCCC2O1
15849	[H][C@]12CCC=C(CO)[C@]1(C)CC[C@@H](C)[C@]2(C)CCC(C)=O
16622	C[C@@H]1C[C@H]2OC(=O)[C@@]3(C)CCC[C@@](C)(C23)[C@@]11CCC(=O)O1
17210	C[C@H]1COC2=C1C(=O)OC1=C2C=CC2=C(C)C=CC=C12
17289	C[C@@H]1COC2=C1C(=O)C1=C(C2=O)C2=C(C=C1)C(C)=CC=C2
17294	C[C@H]1COC2=C1C(=O)C(=O)C1=C2C=CC2=C(C)C=CC=C12
17296	C[C@@H]1COC2=C1C(=O)C(=O)C1=C2C2=C(C=C1)C(C)=CC=C2
17451	CC1COC2=C1C(=O)C(=O)C1=C2C=CC2=C1CCC=C2C
17456	C[C@@H]1COC2=C1C(=O)C1=C(C2=O)C2=C(C=C1)C(C)(C)CCC2
17464	[H][C@@]12C[C@@H]3OC[C@@]1(CCCC2(C)C)C1=CC(=O)C(C)=C[C@@]31O
17474	[H][C@@]1(OC(=O)C2=C1C=CC1=C(C)C=CC=C21)[C@@]1([H])[C@H](C)COC1=O
17498	CC1COC2=C1C(=O)C1=C(OC2=O)C2=C(C=C1)C(C)=CC=C2
17554	CC1(C)C[C@H](O)C[C@@]2(C)C1CC[C@@]1(C)OC(=O)CCC21
17619	[H][C@@]1(OC(=O)C2=C1C=CC1=C(C)C=CC=C21)[C@]1([H])[C@@H](C)COC1=O
17622	[H]C([H])=C1C2=C(C3=C(C([H])=C2[H])C2=C(C(=O)C3=O)[C@@]([H])(C([H])([H])[H])C([H])([H])O2)C([H])([H])C([H])([H])C1([H])[H]
17760	[H][C@@]12[C@@H](O)C[C@@]3(C)OC(=O)CC[C@@H]3[C@@]1(C)CCCC2(C)C
17761	[H][C@@]12[C@@H](O)C[C@@]3(C)OC(=O)C[C@@H]3[C@@]1(C)CCCC2(C)C
17767	CC(CO)C1=CC2=C(OC1=O)C1=CC=CC(C)=C1C=C2
18443	[H]O[C@]1([H])C([H])([H])C([H])([H])[C@]2(C([H])([H])[H])[C@]3([H])C(C([H])=C([H])[C@@]2([H])C1(C([H])([H])[H])C([H])([H])[H])=C([H])C(=O)C([H])([H])C3([H])[H]
18444	[H]O[C@]1([H])C([H])([H])C([H])([H])[C@]2(C([H])([H])[H])[C@]3([H])C(=C([H])C(=O)C([H])([H])C3([H])[H])C([H])([H])C([H])([H])[C@@]2([H])C1(C([H])([H])[H])C([H])([H])[H]
19330	[H][C@]12CC[C@](C)(C=C)C=C1[C@H](O)C[C@]1([H])C2CCC[C@@]1(C)CO
19836	CC(C)=CCCC(C)(O)C=C
19837	CC1(C)C2CC1C(CO)=CC2
19848	CC(C)=CCC\C(C)=C\C(O)=O
19898	CC1=CC2=C(C=C1)C(C)(O)CCC2=O
19902	C[C@@H]1CC[C@@H]2CC3=C(C)C(=O)C[C@]13C2(C)C
19915	CC1(C)C2CCC(=C)C3CCC(C)(O)C3C12
19961	CC12CCC(CC1)C(C)(C)O2
19981	CC1=CCC(CC1)C(C)(C)O
19985	CC1=CC=C(C=C1)[C@]1(C)CC[C@@H](OO1)C(C)(C)O
19986	[H]\C(=C(\[H])C1=CC=CC=C1)[C@H]1CC=CC(=O)O1
20005	CC1(C)C2CCC1(C)C(O)C2
20006	CC(=O)O[C@@H]1C[C@@H]2CC[C@@]1(C)C2(C)C
20008	CC1(C)C2CCC1(C)C(=O)C2
20010	CC(=C)C1CC=C(C)C(=O)C1
20012	CC(C)=CCCC(C)(OC(C)=O)C=C
20013	CC(C)[C@@H]1CC[C@@H](C)CC1=O
20072	CC(=O)OC1CC2CCC1(C)C2(C)C
20075	CC1(C)C2CC1C(C=O)=CC2
20077	CC1(C)C2CC1C(=C)C(=O)C2
20097	C[C@@H]1CC[C@@H]2[C@@H]1[C@H]1[C@@H](CC[C@]2(C)O)C1(C)C
20098	CC1CC[C@@H]2[C@@H]1[C@H]1[C@@H](CC[C@@]2(C)O)C1(C)C
20103	[H]C12C3C(CC[C@](C)(O)C1([H])CCC2C)C3(C)C
20111	CC(CCC=C(C)C)CC=O
20112	CC(CCO)CCC=C(C)C
20113	CC(CCOC(C)=O)CCC=C(C)C
20120	C[C@@H]1CC[C@H]([C@H](O)C1)C(C)=C
20121	C[C@@H]1CC[C@H]2[C@@H]1[C@H]1[C@@H](CC[C@@]2(C)O)C1(C)C
20123	C[C@H]1CC[C@@H]([C@@H](C1)OC(C)=O)C(C)=C
20125	CC1CCC2(O)C1C1C(CCC2C)C1(C)C
20132	CC(C)C1(O)CCC(C)=CC1
20133	CC(C)[C@@]12C[C@@H]1[C@@H](C)C(=O)C2
20134	CC1=C[C@H](O)[C@@H]2C[C@H]1C2(C)C
20261	[H][C@]12C[C@]3([H])C(=C)CCC(O)C(C)(C)[C@]3([H])[C@@]1([H])[C@@H]2C
20273	CC1(O)CCC2OC1CCC(=C)C(O)CC2(C)C
20359	CC(=O)O[C@@H]1C[C@@H]2CC[C@]1(C)C2(C)C
20361	CC(=C)[C@@H]1CC=C(C)[C@@H](O)C1
20362	CC(C)C1=CC=C(C=O)C=C1
20363	CC1(C)C2CCC(C)(C2)C1=O
20364	CC(=C)C1(O)CC=C(C)C=C1
20365	CC(C)=CCC\C(C)=C/COC(C)=O
20366	CC1(C)[C@@H]2C[C@H]1C(=C)[C@@H](O)C2
20367	CC(C)[C@@]12C[C@@H]1C(C)C(=O)C2
20369	CC1=CC(=O)[C@@H]2C[C@H]1C2(C)C
20376	CC(C)C12CC1C(=C)[C@H](O)C2
20388	CC=CC=CC=O
20403	[H][C@@]12CC[C@@H](C)C3([H])CC[C@@](O)(CO)C3([H])[C@]1([H])C2(C)C
20404	CC1CCC2C1C1C(CC=C2CO)C1(C)C
20405	CC1CCC2C1C1C(CCC22CO2)C1(C)C
20406	[H][C@]12C3C(CC[C@@](O)(CO)[C@@]1([H])CCC2C)C3(C)C
20407	[H]C12C3C(CCC(C)(O)C1([H])CCC2C)C3(C)C
20408	CC1CCC2C1C1C(CCC2=O)C1(C)C
20412	CC(C)C1CC[C@]2(C)[C@@H](O)CCC(=C)C2[C@@H]1O
20414	CC1(C)C2CC[C@](C)(O)C3CC[C@@](C)(O)C3C12
20436	CC(C)[C@H]1CC[C@@]2(C)[C@@H]1C(O)C(=C)CC[C@H]2O
20455	CC(C)C1CCC(C)=C2CC(O)C(C)=CC12
20460	CC(C)(O)[C@H]1CC[C@](C)(O1)C=C
20461	[H][C@@]1(CC[C@](C)(O1)C=C)C(C)(C)O
20462	[H][C@@]1(CCC(C)(O1)C=C)C(C)(C)O
20463	CC(C)=CCC\C(C)=C/C=O
20464	CC(C)=CCC\C(C)=C/CO
20465	CC(C)C1CCC(=O)C=C1
20466	CC(C)C1=CC=C(CO)C=C1
20467	[H]C(=O)C1=CC=C(C=C1)C(C)C
20482	CC(C)C1CC[C@](C)(O)C=C1O
20497	COC(=O)C\C=C(/C)CCC1C(C)=CCC(O)C1(C)C
20499	COC(=O)C\C=C(/C)CCC1C(=C)CCC(O)C1(C)C
20500	COC(=O)C\C=C(/C)CCC1=C(C)CCC(O)C1(C)C
20509	C[C@@]1(O)CCC[C@]2(C)[C@H]3CC[C@H]4C[C@]3(CC[C@@H]12)C=C4O
20525	CC(C)[C@H]1CC[C@H](C)C23CC[C@](C)(O)[C@H]2[C@H]13
20546	CC(=O)CCC1=CC=CC=C1
20547	OCC1=CC=CC=C1
20550	CC1CCC23C1C2C(CCC3C)C(C)(C)O
20551	COC1=CC(CC=C)=CC(OC)=C1OC
20556	COC1=C(OC)C=C(CC=C)C=C1
20557	CC(=C)C1CCC(C)=C(O)C1
20558	CC(=C)C1CCC(CO)=CC1
20559	CC12OC1CC1CC2C1(C)C
20560	CC1(C)C2CC1C1(CO1)CC2
20563	COC1=C(O)C=CC(CC=C)=C1
20565	CC(=O)O[C@H]1C[C@H]2C[C@@H](C1=C)C2(C)C
20567	CC(C)[C@@H]1C[C@H](O)[C@@H](C)C(C1)OC(C)=O
20568	C[C@@H]1CCC2C(C)(C)C3C[C@@]12CCC3(C)O
20570	CC(C)=CC\C=C(\C)CCO
20571	CC(C)C1C=CC(C)CC1=O
20572	CC1CCC(CC1=O)=C(C)C
20573	CC(C)C1=CC=C(C)C(O)C1
20574	CC(C)C1=CC=C(CO)CC1
20575	C[C@H]1[C@H]2C[C@H](CC1=O)C2(C)C
20576	C[C@@H]1[C@@H]2C[C@H](CC1=O)C2(C)C
20578	CC(=O)OC(C)(C)C1CCC(C)=CC1
20579	CC(C)C12CC1C(C)C(=O)C2
20580	CC(C)[C@@]12C[C@@H]1[C@H](C)C(=O)C2
20653	COC1=C(C(C)C)C(OC)=C(O)C(C)=C1
20654	COC1=C(C(C)C)C(OC)=C(OC)C(C)=C1
20680	CC(C)[C@@H]1CC[C@@](C)(O)C=C1
20681	CC(C)[C@@H]1CC[C@@H](C)[C@@]23CC[C@](C)(O)[C@@H]2[C@@H]13
20683	CC1=CC=C(C=C1)C(C)(C)O
20684	CC(C)[C@@]12CC1[C@](C)(O)CC2
21070	[H][C@@]12CC[C@@H]3C[C@]1(C[C@@H]3CO)CC[C@]1([H])[C@](C)(O)CCC[C@@]21C
21123	COC(C)C1=CC(OC)=C(OC)C=C1OC
21148	C[C@]1(O)CCCC2(C)C1CCC13CCC(CC21)[C@](C)(O)C3
21187	CC(C)[C@@H]1C[C@@H](O)C(C)=C[C@H]1O
21188	[H][C@@]12CC[C@@](C)(O)[C@]3([H])CC[C@@](C)(O)[C@@]3([H])[C@]1([H])C2(C)C
21189	[H][C@@]12CC[C@](C)(O)[C@@]3([H])CC[C@@](C)(O)[C@@]3([H])[C@]1([H])C2(C)C
21190	[H][C@@]12CC[C@](C)(O)[C@]3([H])CC[C@@](C)(O)[C@@]3([H])[C@]1([H])C2(C)C
21192	[H][C@@]12CC[C@@](C)(O)[C@@]3([H])CC[C@](C)(O)[C@@]3([H])[C@]1([H])C2(C)C
21193	[H][C@@]12CC[C@@](C)(O)[C@]3([H])CC[C@](C)(O)[C@@]3([H])[C@]1([H])C2(C)C
21195	[H][C@]12C[C@H](CC[C@]1(C)[C@@H]1CC[C@@]2(O)COO1)C(C)C
21197	CC(C)C1=C[C@@H]2[C@H](CC[C@@]2(C)O)C(=C)CC1
21229	COC(=O)C1=CC(OC)=C(OC)C=C1
21255	[H]C(=O)C1=C[C@@]2([H])[C@@H](CC[C@@]2(C)C(=O)CC1)C(C)C
21257	CC(C)[C@@H]1CC[C@@](C)(O)[C@@H]2CCC(C=O)=C[C@@H]12
21262	COC1=CC2=C3C(=CC=C4C(=O)C=CC(C=C2)=C34)C1=O
21263	COC1=C(O)C=CC(\C=C\C=O)=C1
21266	CC(C)[C@H](CCC(C)=O)[C@H]1[C@@H]2CCC(=O)[C@H]12
21283	CC(=O)\C=C\C1=C(C)CCCC1(C)C
21319	[H][C@]12[C@H]3[C@@H](C[C@@](C)(O)[C@]1([H])CC[C@@]2(C)O)C3(C)C
21320	[H][C@]12[C@H]3[C@@H](C[C@@](C)(O)[C@]1([H])CC[C@]2(C)O)C3(C)C
21321	[H][C@]12[C@H]3[C@@H](C[C@](C)(O)[C@]1([H])CC[C@@]2(C)O)C3(C)C
21322	[H][C@@]1(C[C@H](O)[C@@](C)(O)C=C1)[C@@H](C)CCC=C(C)C
21323	[H][C@@]12[C@H](CC[C@@]1([H])[C@@](C)(O)CC[C@H]2C(C)=C)C(C)=O
21326	[H][C@@]12CC[C@](C)(O)[C@@]1([H])[C@H]1[C@@H](CC2=C)C1(C)C
21331	[H][C@@]12CCC(C)=C1C=C(CC[C@@]2([H])C)C(C)(C)O
21332	[H][C@@]12CCC(C)=C1C=C(CC[C@]2([H])C)C(C)(C)O
21337	[H][C@@]1(C)CCC(=CC2=C(C)CCC12)C(C)(C)O
21357	CC1(C)CC2C1CCC(=C)[C@@H](O)CCC2=C
21368	CC1=CC[C@@H](O)[C@]2(C)CC[C@H](C[C@@H]12)C(C)(C)O
21369	CC1=C2C[C@@H](CC[C@@]2(C)[C@@H](O)CC1)C(C)(C)O
21372	CC(C)C1CC(O)C(C)(O)C=C1
21374	CC1(C)C[C@H]2[C@H]1CC[C@]1(O)CCC[C@@]2(C)C1
21379	[H]C([H])=C([H])C1=C(OC)C=C(OC)C(OC)=C1
21430	CC1(C)[C@@H]2CC[C@@](C)(C2)[C@@H]1O
21445	CC1(C)[C@H]2CC[C@]1(C)[C@H](O)C2
21446	CC1(C)[C@H]2CC[C@]1(C)C(=O)C2
21487	CC1=CC[C@H](CC=O)C1(C)C
21489	CC(C)[C@@]12C[C@@H]1C(=C)[C@@H](O)C2
21490	C[C@H]1[C@@H]2C[C@H](CC1=O)C2(C)C
21492	CC(C)=CCCC1=COC=C1
21505	C[C@@H]1CC[C@H]2C(C)(C)[C@H]3C[C@@]12CC[C@@]3(C)O
21511	COC1=C(O)C=CC(C=O)=C1
21518	CC(C)C1C[C@@H](O)C(C)=C[C@H]1O
21527	CC\C=C/CC1=C(C)CCC1=O
21541	CC(C=C)=CC=CC(C)(C)O
21560	CCCCCCCCC=O
21565	CC1=CCC(C=C1)C(C)(C)O
21569	OC1=CC=C(CC=C)C=C1
21571	C[C@@H]1CCC(=C(C)C)C(=O)C1
21575	COC1=CC(OC)=C2C(=O)CC(OC2=C1)C1=CC=CC=C1
21607	C[C@@]1(O)CCCC2(C)C1CCC13CCC(CC21)[C@](C)(O)C3
21615	CC(C)=CCC\C(C)=C\COC=O
21633	C[C@H]1CCC2C1[C@@H]1[C@H](CCC22CO2)C1(C)C
21635	CC1CC[C@@H]2[C@@H]1[C@@H]1[C@H](CCC22CO2)C1(C)C
21636	CC1(C)[C@H]2CCC(=C)[C@H]3CC[C@@](C)(O)[C@@H]3[C@@H]12
21637	CC1CCC2C1C1C(CC3OC23C)C1(C)C
21638	CCC(C)(O)CCCC(C)=C
21639	CC1(CO1)C1CCC2(C)OC2C1
21648	[H][C@@]12C[C@@](O)(CC[C@@]1(C)CCCC2=C)C(C)(C)O
21833	COC1=C(OC)C=C2C=CC(=O)OC2=C1
21912	CC(C)C1=CC2=C(C)C(=O)CC[C@@]2(C)C[C@H]1O
21935	[H][C@@]1(OCC2=C1C(C)=CC=C2)[C@]1([H])CC(=O)OC1(C)C
21999	COC1=CC=C2C=CC(=O)OC2=C1
22271	C[C@@H]1CC(=O)C=C(C)[C@]11CC[C@](O)(C1)C(C)=C
22272	CC1=CC=CC(C=O)=C1C[C@@H]1CC(=O)OC1(C)C
22273	CC1=CC=CC(CO)=C1C[C@@H]1CC(=O)OC1(C)C
5406	CC(=C)[C@]1(O)CC[C@]2(C)CC(=O)C=C(C)[C@H]2C1
5467	C[C@]1(O)CCC[C@@]2(C)C=CC(=O)C[C@@H]12
5469	C[C@@H]1CC[C@@H]2[C@@H]1[C@@H]1[C@H](CC[C@@]2(C)O)C1(C)C
5470	C[C@H]1CC[C@@H]2[C@@H]1[C@H]1[C@@H](CC[C@]2(C)O)[C@@]1(C)CO
5471	COC(=O)[C@@]1(C)[C@@H]2CC[C@@](C)(O)[C@@H]3CC[C@@H](C)[C@H]3[C@H]12
5571	CC1=COC2=C1[C@@](C)(O)C1=C(C)C=CC=C1C2=O
5646	C[C@@H]1CC[C@@](C)(O)[C@H]2CC[C@@H]3[C@H]([C@H]12)C3(C)C
5649	C[C@@H](CCC(C)=O)[C@H]1C[C@H](CCC1=O)C(C)=C
5650	CO[C@@H]1C[C@]2(C)CC[C@H](C[C@H]2C(C)=C1)C(=C)C(O)=O
5651	COC(=O)C(=C)[C@H]1CC[C@]2(C)CC=C[C@@](C)(O)[C@H]2C1
5664	C[C@@H]1[C@@H]2CCC(C)(C)[C@@H]2C2=C(C)C(=O)C[C@]12O
5681	COC1=C2C=CC=C(C)C2=C(C)C2=C1OC=C2CO
5763	C[C@H]1[C@@H](O)C[C@H](O)C2=CC[C@@H](C[C@@]12C)C(C)=C
5764	C[C@@H]1CC[C@@H]2O[C@@]22CC3=C(C[C@@]12C)C(C)=CO3
6315	CC(=O)CC[C@@H](CC1=C(C)CCC1=O)C(C)=C
1033	[H]C1CC(=C)[C@]2(O)C[C@]3([H])C(=C)C(=O)O[C@]3([H])C[C@@]2(C)C1
12003	[H]\C1=C(C)/CC\C=C(C)\C[C@H](O)[C@@]2([H])C(=C)C(=O)O[C@]12[H]
12007	[H]\C1=C(C)/CC\C=C(C)\C[C@@H](OC(C)=O)[C@@]2([H])C(=C)C(=O)O[C@]12[H]
12022	[H]\C1=C(C)/[C@@H](O)C\C=C(C)\CC[C@@]2([H])C(=C)C(=O)O[C@]12[H]
12024	[H]\C1=C(C)/[C@H](C\C=C(C)\CC[C@@]2([H])C(=C)C(=O)O[C@]12[H])OC(C)=O
12032	[H]\C1=C(C)/CC\C=C(C)\[C@@H](O)C[C@@]2([H])C(=C)C(=O)O[C@]12[H]
12055	[H]\C1=C(CO)/CC\C=C(C)\CC[C@@]2([H])C(=C)C(=O)O[C@]12[H]
12104	[H][C@]12O[C@]1(C)CC\C=C(C)\CC[C@@]1([H])C(=C)C(=O)O[C@]21[H]
12130	[H]\C1=C(C)/[C@@H](O)C\C=C(C)\CC[C@@]2([H])[C@@H](C)C(=O)O[C@]12[H]
12133	[H]\C1=C(C)/CC\C=C(C)\C[C@H](O)[C@@]2([H])[C@H](C)C(=O)O[C@]12[H]
12134	[H]\C1=C(C)/CC\C=C(C)\C[C@H](OC(C)=O)[C@@]2([H])[C@H](C)C(=O)O[C@]12[H]
12137	[H]\C1=C(C)/CC\C=C(C)\[C@H](C[C@@]2([H])[C@H](C)C(=O)O[C@]12[H])OC(C)=O
12138	[H]\C1=C(CO)/CC\C=C(C)\CC[C@@]2([H])[C@H](C)C(=O)O[C@]12[H]
12141	[H][C@]12O[C@]1(C)CC\C=C(C)\CC[C@@]1([H])[C@H](C)C(=O)O[C@]21[H]
12157	[H]C1C\C=C(C)\C[C@]2([H])OC(=O)C(=C)[C@@]2([H])[C@H](O)\C([H])=C1/C
12170	[H]C1=C2CC\C=C(C)\C[C@]3([H])OC(=O)C(=C)[C@@]3([H])[C@@H]1OC2=O
12182	[H]\C1=C(C)/CC\C=C(C)\C[C@]2([H])OC(=O)[C@H](C)[C@@]2([H])[C@@H]1O
12189	[H]\C1=C(C)/CC[C@@]2([H])O[C@]2(C)C[C@@]2([H])OC(=O)C(=C)[C@@]2([H])C1
12190	[H][C@]12C[C@]3([H])C(=C)C(=O)O[C@]3([H])C\C(C)=C\CC[C@]1(C)O2
12213	[H][C@@]12CC[C@@]3(C)CCC=C(C)[C@]3([H])[C@@]1([H])OC(=O)C2=C
12214	[H][C@@]12CC[C@@]3(C)[C@@H](O)CC=C(C)[C@]3([H])[C@@]1([H])OC(=O)C2=C
12230	[H]C1CCC(C)=C2[C@@]3([H])OC(=O)C(=C)[C@]3([H])CC[C@@]12C
12232	[H]C1CCC(C)=C2[C@@]3([H])OC(=O)C(=C)[C@]3([H])[C@@H](O)C[C@@]12C
12238	[H]C1C[C@@]2(C)C([H])CCC(=C)[C@]2(O)[C@@]2([H])OC(=O)C(=C)[C@]12[H]
12241	[H][C@@]12CC[C@@]3(C)[C@H](O)CCC(=C)[C@]3([H])[C@@]1([H])OC(=O)C2=C
12253	[H]C1C[C@@]2(C)C=CC=C(C)[C@]2([H])[C@@]2([H])OC(=O)C(=C)[C@]12[H]
12255	[H][C@@]12CC[C@@]3(C)C=CC(=O)[C@@H](C)[C@]3([H])[C@@]1([H])OC(=O)C2=C
12260	[H]C1CC[C@@](C)(O)[C@]2([H])[C@@]3([H])OC(=O)C(=C)[C@]3([H])CC[C@@]12C
12265	[H]C1C=C(C)[C@]2([H])[C@@]3([H])OC(=O)[C@@]([H])(C)[C@]3([H])CC[C@@]2(C)[C@@H]1O
12268	[H][C@]1(C)C(=O)O[C@]2([H])C3=C(C)CC[C@H](O)[C@]3(C)CC[C@@]12[H]
12270	[H][C@@]12CC[C@@]3(C)C(=O)CCC(C)=C3[C@@]1([H])OC(=O)[C@@H]2C
12272	[H][C@@]12CC[C@@]3(C)CCC(=O)C(C)=C3[C@@]1([H])OC(=O)[C@H]2C
12273	[H]C1C[C@@]2(C)C=CC(=O)C(C)=C2[C@@]2([H])OC(=O)[C@@]([H])(C)[C@]12[H]
12280	[H][C@@]1(C)C(=O)O[C@@]2([H])[C@@]1([H])CC[C@@]1(C)CCCC(=C)[C@]21[H]
12281	[H][C@@]1(C)C(=O)O[C@@]2([H])[C@@]1([H])CC[C@@]1(C)[C@H](O)CCC(=C)[C@]21[H]
12288	[H][C@@]12CC[C@@]3(C)CCC[C@@](C)(O)[C@]3([H])[C@@]1([H])OC(=O)[C@H]2C
12300	[H][C@]12CC[C@@]3(C)O[C@@]13[C@H]1OC(=O)C(=C)[C@@H]1CC[C@H]2C
12320	[H][C@@]12[C@@H]3OC(=O)[C@H](C)C3=CC[C@@]1(C)CCC(=O)[C@@H]2C
12322	[H][C@]12C[C@@]3(C)[C@H](O)CC=C(C)[C@]3([H])C[C@]1([H])C(=C)C(=O)O2
12325	[H][C@]12C[C@@]3(C)[C@H](O)CCC(C)=C3C[C@]1([H])C(=C)C(=O)O2
12330	[H]C1C(=O)C=C(C)[C@]2([H])C[C@]3([H])C(=C)C(=O)O[C@]3([H])C[C@@]12C
12334	[H]C1[C@@H](O)C=C(C)[C@]2([H])C[C@]3([H])C(=C)C(=O)O[C@]3([H])C[C@@]12C
12338	[H][C@@]12C[C@@]3(C)C=CC(=O)C(C)=C3C[C@]1([H])C(=C)C(=O)O2
12339	[H]C1CC(=C)[C@]2([H])C[C@]3([H])C(=C)C(=O)O[C@]3([H])C[C@@]2(C)C1
12340	[H]C1CC(=C)[C@]2([H])C[C@]3([H])C(=C)C(=O)O[C@]3([H])C[C@@]2(C)[C@@H]1O
12343	[H][C@@]12C[C@@]3(C)C[C@@H](O)CC(=C)[C@]3([H])C[C@]1([H])C(=C)C(=O)O2
12344	[H][C@@]12C[C@@]3(C)C[C@H](CC(=C)[C@]3([H])C[C@]1([H])C(=C)C(=O)O2)OC(C)=O
12350	[H]C1C[C@]2(C)C[C@@]3([H])OC(=O)C(=C)[C@@]3([H])C[C@@]2([H])C(=C)[C@@H]1O
12352	[H][C@@]12C[C@@]3(C)C=CC(=O)C(=C)[C@]3([H])C[C@]1([H])C(=C)C(=O)O2
12353	[H][C@@]12C[C@@]3(C)CCC(=O)C(=C)[C@]3([H])C[C@]1([H])C(=C)C(=O)O2
12354	[H][C@@]12C[C@@]3(C)C=C[C@H](O)C(=C)[C@]3([H])C[C@]1([H])C(=C)C(=O)O2
12355	[H][C@@]12C[C@@]3(C)C=C[C@H](OC(C)=O)C(=C)[C@]3([H])C[C@]1([H])C(=C)C(=O)O2
12357	[H]C1C[C@H](C)C2=C[C@]3([H])C(=C)C(=O)O[C@]3([H])C[C@@]2(C)C1[H]
12358	[H]C1C[C@H](C)C2=C[C@]3([H])C(=C)C(=O)O[C@]3([H])C[C@@]2(C)[C@@H]1O
12359	[H]C1[C@@H](O)C[C@H](C)C2=C[C@]3([H])C(=C)C(=O)O[C@]3([H])C[C@@]12C
12360	[H][C@]12C[C@@]3(C)CCCC(C)=C3C[C@]1([H])C(=C)C(=O)O2
12361	[H][C@@]12C[C@@]3(C)CC(=O)C[C@H](C)C3=C[C@]1([H])C(=C)C(=O)O2
12363	[H][C@@]12C[C@@]3(C)C=C[C@H]4O[C@@]4(C)[C@]3([H])C[C@]1([H])C(=C)C(=O)O2
12372	[H][C@]12C[C@@]3([H])[C@H](C)C(=O)CC[C@]3(C)C[C@@H]1OC(=O)C2=C
12373	[H][C@@]1(C)C(=O)O[C@]2([H])C[C@@]3(C)C=CC(=O)C(=C)[C@]3([H])C[C@]12[H]
12375	[H][C@@]12C[C@@]3(C)CCC[C@H](C)C3=C[C@]1([H])[C@H](C)C(=O)O2
12377	[H][C@@]1(C)C(=O)O[C@]2([H])C[C@@]3(C)CCCC(=C)[C@]3([H])C[C@]12[H]
12381	[H][C@]12C[C@@]3(C)CCCC(=C)[C@]3([H])CC1=C(C)C(=O)O2
12382	[H][C@@]12CC3=C(C)C(=O)O[C@@]3(O)C[C@@]1(C)CCCC2=C
12384	[H][C@@]12C[C@@]3(C)CCC[C@H](C)C3=CC1=C(C)C(=O)O2
12385	[H][C@@]12C[C@@]3(C)CCC[C@H](C)C3=CC1=C(CO)C(=O)O2
12386	[H][C@@]12CC3=C(C)C(=O)OC3=C[C@@]1(C)CCCC2=C
12387	[H][C@@]12CC3=C(C[C@@]1(C)CCCC2=C)OC(=O)[C@@H]3C
12389	[H][C@@]12CC[C@]3(C)[C@@]4(C)C(=O)C=C(C)[C@@]34[C@@]1([H])OC(=O)[C@H]2C
12392	[H]C1C([C@@H](C)CCC(=O)OC)=C(C)C[C@@]2([H])OC(=O)C(=C)[C@@]12[H]
12436	[H]C1C([H])C(=C)[C@]2([H])CC(=O)C(=C)[C@]2([H])[C@H]2OC(=O)C(=C)[C@H]12
12457	[H][C@]12OC(=O)C(=C)[C@]1([H])[C@H](CC(C)=C1CC=C(C)[C@H]21)OC(C)=O
12459	[H][C@]12OC(=O)C(=C)[C@]1([H])[C@@H](O)CC(C)=C1CC=C(C)[C@H]21
12473	[H]C1CC(C)=C2C(=O)C=C(C)[C@]2([H])[C@@]2([H])OC(=O)C(=C)[C@]12[H]
12479	[H]C1[C@H](C)C(C)=C2C[C@H]3O[C@@]3(C)[C@]2([H])[C@@]2([H])OC(=O)C(=C)[C@]12[H]
12485	[H][C@@]12CC[C@]3(C)O[C@@]33C[C@@H]4O[C@]4(C)[C@]3([H])[C@@]1([H])OC(=O)C2=C
12491	C\C1=C/C[C@H]2[C@@H](C\C(C=O)=C/CC1)OC(=O)C2=C
12501	[H][C@@]12CC=C(C)[C@]3([H])CC(=O)[C@@H](C)[C@]3([H])[C@@]1([H])OC(=O)C2=C
12503	[H][C@]12OC(=O)C(=C)[C@]1([H])[C@H](O)CC(=C)[C@@H]1CC=C(C)[C@]21[H]
12508	[H]C1[C@H]2O[C@@]2(C)[C@]2([H])[C@@]3([H])OC(=O)C(=C)[C@]3([H])C([H])CC(=C)[C@]12[H]
12518	[H]C1CC(C)=C2C(=O)C=C(C)[C@]2([H])[C@@]2([H])OC(=O)[C@@]([H])(C)[C@]12[H]
12530	[H][C@]1(C)C(=O)O[C@@]2([H])[C@@]1([H])[C@H](O)C=C(C)[C@]1([H])CCC(=C)[C@]21[H]
12532	[H][C@@]12CC=C(C)[C@]3([H])CCC(=C)[C@]3([H])[C@@]1([H])OC(=O)[C@H]2C
12548	[H]C1[C@H]2O[C@@]2(C)[C@@]2([H])C1=C(C)CC([H])[C@@]1([H])[C@@H](C)C(=O)O[C@]21[H]
12552	[H][C@@]12CC[C@@]3(C)O[C@]33CC=C(C)[C@]3([H])[C@@]1([H])OC(=O)[C@H]2C
12561	[H][C@@]12CC=C(C)[C@]3([H])CC(=O)[C@@H](C)[C@]3([H])[C@@]1([H])OC(=O)[C@H]2C
12562	[H][C@@]1(C)C(=O)O[C@@]2([H])[C@@]1([H])[C@H](O)CC(=C)[C@@]1([H])CC=C(C)[C@]21[H]
12578	[H][C@@]1(C)C(=O)O[C@@]2([H])[C@@]1([H])CCC(=C)[C@]1([H])CCC(=C)[C@]21[H]
12581	[H]C1C[C@@]2([H])C(=C)CC[C@@]3(O)[C@@]([H])(C)C(=O)O[C@]3([H])[C@@]2([H])C1=C
12584	[H][C@@]12CCC(=C)[C@]3([H])CC(=O)[C@@H](C)[C@]3([H])[C@@]1([H])OC(=O)[C@H]2C
12592	[H][C@@]12CC[C@](C)(O)C3=CCC(C)=C3[C@@]1([H])OC(=O)[C@H]2C
12593	[H][C@@]12CC[C@@H](C)C3=CC(=O)[C@@H](C)[C@]3([H])[C@@]1([H])OC(=O)[C@H]2C
12594	[H][C@]12CCC(C)=C1[C@@]1([H])OC(=O)C(=C)[C@]1([H])CC[C@H]2C
12596	[H][C@]12C[C@@H](C)[C@]3(CCC(C)=C3[C@@]3([H])OC(=O)C(=C)[C@]13[H])O2
12598	[H][C@@]12CC(=O)C(C)=C1[C@]1([H])OC(=O)C(=C)[C@]1([H])[C@H]1C[C@@]21C
12661	[H][C@@]12CCC(=C)[C@]1([H])[C@@H](OC(C)=O)[C@H]1[C@H](CC2=C)OC(=O)C1=C
12663	[H][C@@]12CC[C@@](C)(O)[C@]1([H])C[C@H]1[C@H](CC2=C)OC(=O)C1=C
12664	[H][C@@]12CC[C@@]3(C)O[C@@]13C[C@H]1[C@H](C[C@@H]2C)OC(=O)C1=C
12666	[H][C@@]12C[C@H]3[C@H](C[C@H](C)C1=CC(=O)[C@@H]2C)OC(=O)C3=C
12667	[H]C1[C@H]2[C@H](C[C@H](C)[C@]3([H])CC(=O)C(C)=C13)OC(=O)C2=C
12669	C[C@@H]1[C@H]2CC3=C(C)CCC3=C(C)C[C@@H]2OC1=O
12672	[H]C1C[C@@]2([H])C(=C)C[C@@]3([H])OC(=O)C(=C)[C@@]3([H])C[C@@]2([H])C1=C
12674	[H][C@@]12CCC(=C)[C@]1([H])[C@@]1([H])OC(=O)C(=C)[C@]1([H])CCC2=C
12676	[H]C1CC(=C)[C@]2([H])C[C@@H](O)C(=C)[C@]2([H])[C@H]2OC(=O)C(=C)[C@]12[H]
12678	[H]C1CC(=C)[C@]2([H])C[C@H](OC(C)=O)C(=C)[C@]2([H])[C@H]2OC(=O)C(=C)[C@]12[H]
12681	[H]C1C[C@@]2([H])C(=C)CC([H])[C@]3(O)[C@H](OC(=O)C3=C)[C@@]2([H])C1=C
12712	[H]C1C[C@@]2([H])C(C)=CC([H])[C@@]3([H])C(=C)C(=O)O[C@]3([H])[C@@]2([H])C1=C
12738	[H][C@@]12CC(=C)[C@]3([H])CC=C(C)[C@]3([H])C[C@]1([H])C(=C)C(=O)O2
12739	[H][C@@]12C[C@]3([H])C(=C)C(=O)O[C@]3([H])CC(C)=C1C(=O)C=C2C
12740	[H][C@@]12CC(C)=C3CC[C@@](C)(O)[C@]3([H])C[C@]1([H])C(=C)C(=O)O2
12742	[H][C@@]12CC(C)=C3CC[C@@](C)(OC(C)=O)[C@]3([H])C[C@]1([H])C(=C)C(=O)O2
12751	[H]C1CC2=C(C)C(=C)[C@@]3([H])OC(=O)[C@@H](C)[C@@]3([H])C[C@@]2([H])[C@]1(C)O
12767	[H][C@@]12CC[C@@](C)(O)[C@]1([H])C[C@]1([H])C(=C)C(=O)O[C@]1([H])C=C2C
12778	[H]C(=O)C1=C/C[C@]2([H])C(=C)C(=O)O[C@@]2([H])C\C(C)=C\CC\1
12787	[H]C1C\C(C)=C/[C@@H](O)C\C(C)=C/[C@@]2([H])OC(=O)C(=C)[C@]12[H]
12803	[H]\C1=C(C)/CC[C@@H](O)C(=C)CC[C@@H]2[C@@H]1OC(=O)C2=C
12807	[H]\C1=C(C)/CCC(=O)C(=C)CC[C@@H]2[C@@H]1OC(=O)C2=C
12810	C[C@H]1[C@@H]2CCC(=C)[C@H](O)CC\C(C)=C\[C@H]2OC1=O
12821	[H][C@@]12C\C(C)=C\CCC(=C)[C@]([H])(O)C[C@]1([H])C(=C)C(=O)O2
12902	[H][C@@]12C[C@H](C)[C@H](O)C\C=C(C)\CC[C@@]1([H])[C@@H](C)C(=O)O2
12903	[H][C@@]12C[C@H](C)C(=O)C\C=C(C)\CC[C@@]1([H])[C@@H](C)C(=O)O2
12937	[H]C1CC(=C)[C@]2([H])CC(=O)[C@@H](C)[C@]2([H])[C@H]2OC(=O)C(=C)[C@H]12
12944	[H]C1C=C(C)[C@]2([H])[C@H]3OC(=O)C(=C)[C@@H]3C([H])C[C@@](C)(O)[C@]12[H]
12953	[H][C@@]12[C@H]3OC(=O)C(=C)[C@@H]3CC[C@H](C)[C@]1([H])C(=O)C=C2C
12964	[H][C@]12CCC(=C)[C@]1([H])[C@H]1OC(=O)C(=C)[C@@H]1CC[C@@]2(C)O
12965	[H][C@@]12CCC(=C)[C@]1([H])[C@H]1OC(=O)C(C)=C1CCC2=C
12966	[H][C@@]12CCC(=C)[C@]1([H])[C@H]1OC(=O)C(CO)=C1CCC2=C
12974	C[C@H](O)CCC1=CC[C@H]2[C@H](C[C@@H]1C)OC(=O)C2=C
12976	C[C@H]1C[C@@H]2OC(=O)C(=C)[C@H]2CC=C1CCC(C)=O
12980	C[C@H]1C[C@@H]2OC(=O)C(=C)[C@H]2CC=C1\C=C/C(C)=O
12983	[H][C@@]12C[C@H]3[C@@H](C[C@]1(C)[C@H]2CCC(C)=O)OC(=O)C3=C
12997	[H][C@]1([C@H]2OC(=O)[C@@H](C)[C@@H]2[C@@H](O)C[C@@]1(C)C=C)C(C)=C
13026	[H][C@@]12CCC(=O)[C@@]1(C)[C@@H]1OC(=O)C(=C)[C@@H]1CC[C@@H]2C
13040	[H][C@@]12C=CC(=O)[C@@]1(C)[C@@H]1OC(=O)C(=C)[C@@H]1CC[C@@H]2C
13046	C[C@H]1CC[C@@H]2[C@@H](OC(=O)C2=C)[C@]2(C)C(=O)CC=C12
13058	[H][C@@]12CCC(=O)[C@@]1(C)[C@@H]1OC(=O)[C@H](C)[C@@H]1CC[C@@H]2C
13064	[H][C@@]12CCC(=O)[C@@]1(C)C[C@H]1[C@@H](C[C@@H]2C)OC(=O)C1=C
13071	[H][C@@]12CC[C@@H](O)[C@@]1(C)C[C@H]1[C@@H](C[C@@H]2C)OC(=O)C1=C
13078	[H][C@@]12CCC(=O)O[C@@]1(C)[C@@H]1OC(=O)C(=C)[C@@H]1CC[C@@H]2C
13079	CC1=C2CCC(=O)O[C@@]2(C)[C@@H]2OC(=O)C(=C)[C@@H]2CC1
13082	[H][C@]12CC(=O)O[C@]11[C@@H](C)CC[C@@H]3[C@@H](OC(=O)C3=C)[C@]21C
13085	[H][C@@]12C=CC(=O)[C@@]1(C)C[C@H]1[C@H](C[C@H]2C)OC(=O)C1=C
13117	[H][C@@]12[C@H]3CC(=O)[C@@]1(CO3)C[C@H]1[C@@H](C[C@H]2C)OC(=O)C1=C
13149	[H][C@@]12CC(=O)OC[C@@]1(C)C[C@H]1[C@H](C[C@H]2C)OC(=O)C1=C
13157	[H][C@@]12CCOC(=O)[C@@]1(C)C[C@H]1[C@@H](C[C@H]2C)OC(=O)C1=C
13161	C[C@@H]1C[C@H]2OC(=O)C(=C)[C@H]2C[C@H]2CC(=O)C(C)=C12
13165	[H][C@@]12C[C@H]3[C@@H](C[C@@H](C)[C@]1([H])C=CC2=O)OC(=O)C3=C
13166	C[C@H]1CCC=C2C[C@H]3OC(=O)C(=C)[C@H]3C[C@]12C
13167	C[C@@H]1[C@H]2C[C@]3(C)[C@@H](C)CCC=C3C[C@H]2OC1=O
13168	[H][C@]12C[C@H]3OC(=O)C(C)=C3C[C@]1(C)[C@@H](C)C(=O)C=C2
13170	[H][C@]12C[C@@]3(OC)OC(=O)C(C)=C3C[C@]1(C)[C@@H](C)C(=O)C=C2
13171	[H][C@]12C[C@@]3(OCC)OC(=O)C(C)=C3C[C@]1(C)[C@@H](C)C(=O)C=C2
13172	C[C@H]1CCC=C2C=C3OC(=O)C(C)=C3C[C@]12C
13174	C[C@H]1CCC=C2C=C3OC(=O)C(C)=C3[C@@H](OC(C)=O)[C@]12C
13181	[H][C@]12CCC[C@H](C)[C@@]1(C)[C@H](O)C1=C(C)C(=O)O[C@H]1C2
13186	[H][C@@]12CCC[C@@H]3C(=O)O[C@@H](C4=C(C)C(=O)O[C@H]4C1)[C@@]23C
13189	[H][C@@]12CCC[C@@H]3C(=O)O[C@@H](C4=C(C1)OC=C4C)[C@@]23C
13193	[H]C1[C@@]2([H])CC([H])C([H])[C@H](C)[C@@]2(C)C[C@@]11C(=C)COC1=O
13202	[H]C1C[C@]2([H])[C@@H](OC(C)=O)[C@@]3(C[C@]2(C)[C@@H](C)C1[H])C(=C)COC3=O
13212	[H][C@@]12[C@H]3OC(=O)[C@@H](C)[C@@H]3CC[C@@H](C)[C@]1([H])C(=O)C=C2C
13220	[H][C@@]12CC[C@@]3(C)O[C@H]3[C@@]11OC(=O)C(=C)[C@@H]1CC[C@H]2C
13244	[H][C@@]12CC3=C(C[C@@]1(C)CC[C@H](OC(C)=O)C2=C)OC=C3C
13245	[H][C@@]12CC3=C(C[C@@]1(C)CC[C@H](O)C2=C)OC=C3C
13248	[H]C1[C@H]2[C@H](C)C(=O)O[C@@H]2[C@@]2([H])C(=C)CC[C@@]2([H])C(=C)[C@H]1O
13350	C[C@@]12CC[C@@H]3[C@H](OC(=O)C3=C)[C@@H]3O[C@]3(C)CC[C@H]1O2
13369	CC(C)=CC(=O)C\C(C)=C\C[C@H]1COC(=O)C1=C
13949	[H][C@@]12C[C@H]3[C@@H](C[C@H](C)C1=CC(=O)O2)OC(=O)C3=C
13950	[H][C@]12C[C@H](C)[C@]34C=C[C@]5(C)C[C@@]3(C(=O)O1)[C@@]2([H])C[C@@]4([H])O5
14283	[H]O[C@H]1C\C(C)=C\[C@H]2OC(=O)[C@@]([H])(C)[C@H]2CC\C(C)=C\1
14285	[H][C@]1(C)[C@H]2CC[C@@]3(C)C[C@@H](O)CC(=C)[C@@H]3[C@H]2OC1=O
14336	C[C@H]1[C@H]2C=C3C(C)=CC(=O)C3=C(C)C[C@H]2OC1=O
14374	[H][C@@]12[C@H]3OC(=O)C(=C)[C@@H]3CC[C@@]1(C)[C@H](O)CC=C2C
14377	CC1CC2OC(=O)C(=C)C2(C)CC2C1=CC[C@]2(C)O
14378	CC(=O)O[C@H]1C[C@@H]2[C@H](OC(=O)C2=C)\C=C(C)\CC\C=C1/C
14383	[H]C([H])=C1[C@@H]2CC[C@H](C)CC(=O)C[C@H](C)C[C@H]2OC1=O
14425	C\C1=C/CC\C(C)=C\[C@H]2OC(=O)C(=C)[C@@H]2[C@H](O)C1
14434	[H]C(=O)C1=C2C=CC(C)=C3CCC(=C)C3=C2OC1=O
14435	COC(=O)C1=C2C=CC(C)=C3CCC(=C)C3=C2OC1=O
14436	[H]C(=O)C1=C2C=CC(C)=C3CCC(C)C3=C2OC1=O
14437	COC(=O)C1=C2C=CC(C)=C3CCC(C)C3=C2OC1=O
14442	[H][C@]1(O)CCC(=C)[C@]2([H])[C@H]3OC(=O)C(=C)[C@@H]3CC[C@@]12C
14443	[H][C@@]1(CCC(=C)[C@]2([H])[C@H]3OC(=O)C(=C)[C@@H]3CC[C@@]12C)OC(C)=O
14444	[H][C@@]1(CC=C(C)[C@]2([H])[C@H]3OC(=O)C(=C)[C@@H]3CC[C@@]12C)OC(C)=O
14447	[H][C@@]12[C@H]3OC(=O)C(=C)[C@@H]3CCC(C)=C1C(=O)C(Cl)=C2C
14486	C[C@H]1[C@@H]2CC[C@@]3(C)[C@H](O)CCC(C)=C3[C@H]2OC1=O
14492	[H][C@@]12[C@H]3OC(=O)C(=C)[C@@H]3CCC(=C)[C@]1([H])C(=O)C=C2C
14494	[H][C@@]12[C@H]3OC(=O)C(=C)[C@@H]3CC=C(C)[C@]1(O)CC=C2C
14495	[H][C@@]12[C@H]3OC(=O)C(=C)[C@@H]3CCC(=C)[C@]1(O)CC=C2C
14504	[H][C@@]12CC=C(C)[C@]1([H])[C@H]1OC(=O)[C@@H](C)[C@@H]1CCC2=C
14506	[H]C1C=C(C)[C@]2([H])[C@H]3OC(=O)[C@@H](C)[C@@H]3CC[C@@]3(C)O[C@]123
14509	CC1C=C(C)C2[C@H]3OC(=O)[C@@H](C)[C@@H]3CC[C@]3(C)O[C@@]123
14527	C[C@@H]1[C@@H]2CCC(=C)C3C[C@H](O)C(=C)C3[C@H]2OC1=O
14531	[H]C([H])=C1C(=O)O[C@@]2([H])C[C@H](C)[C@]3([H])CC[C@@](C)(O)[C@]3([H])C[C@]12[H]
14554	[H][C@@]12CC[C@@](C)(O)[C@]1([H])C1OC(=O)C(=C)[C@@H]1CCC2=C
15205	C\C1=C\CC[C@@]2(C)O[C@H]2[C@H]2OC(=O)C(=C)[C@@H]2CC1
15338	[H]C(CC(C)=C)C1[C@H](OC(=O)C1=C)C1=C(C)[C@@H](O)CC1C
15339	[H]C1CC(C)C([C@H]2OC(=O)C(=C)C2[C@@H](O)CC(C)=C)=C1C
15529	[H]\C1=C(C([H])([H])[H])/C([H])([H])C(=O)C2=C(C(=O)O[C@@]2([H])\C([H])=C(C([H])([H])[H])\C([H])([H])C1([H])[H])C([H])([H])[H]
15532	[H][C@@]12C[C@@]3(C)[C@@H]4C[C@@H]4C(=C)C3C(O)C1=C(C)C(=O)O2
15533	CC1C(=O)OC2=C1[C@H](OC(C)=O)C1C(=C)[C@H]3C[C@H]3[C@]1(C)C2
15535	[H][C@@]12C=C3CC(=O)O[C@@]3(O)C[C@@]1(C)C=CCC2=C
15536	[H][C@]12C[C@@]3(C)C=CCC(=C)[C@]3([H])CC1=CC(=O)O2
15537	[H][C@@]12CC3=CC(=O)O[C@@]3(O)C[C@@]1(C)C=CCC2=C
15538	C[C@@H]1C2CC3=C(C)C(=O)O[C@H]3C[C@@]2(C)C=CC1=O
15549	CC1=C2[C@@H]3OC(=O)C(CC\C=C(/C)\C=C2\OC1=O)=C3
15551	[H][C@]12C[C@@](C)(C=C)[C@@]([H])(CC1=C(C)C(=O)O2)C(=C)CO
15554	C[C@H]1[C@@H]2CC[C@@]3(C)[C@@H](CCC(C)=C3[C@H]2OC1=O)OC(C)=O
