# Supplementary material for: Elucidating the molecular mechanisms of essential oils' insecticidal action using a novel cheminformatics protocol
Source: Sci Rep. 2023 Mar 21;13:4598. doi: 10.1038/s41598-023-29981-3 (PMC10028760; doi:10.1038/s41598-023-29981-3)
Supplement: Supplementary file 4 — Supplementary Information 4. [file 41598_2023_29981_MOESM4_ESM.zip]

Archive with 9 entries (9 files):
- Video_Conc0.mp4
- Video_Conc5.mp4
- Video_Conc10.mp4
- Video_Conc13.mp4
- Video_Conc15.mp4
- Video_Conc18.mp4
- Video_Conc20.mp4
- Video_Conc25.mp4
- Video_Conc30.mp4
